# Supplementary material for: One N-glycan regulates natural killer cell antibody-dependent cell-mediated cytotoxicity and modulates Fc γ receptor IIIa/CD16a structure
Source: eLife. 2024 Oct 25;13:RP100083. doi: 10.7554/eLife.100083 (PMC11509673; doi:10.7554/eLife.100083)
Supplement: Figure 1—figure supplement 1—source data 2. [file elife-100083-fig1-figsupp1-data2.zip]

Archive with 1 entries (1 files):
- Figure S1 source data 2/Figure S1 source data 2.pdf
